# Supplementary material for: Comparative transcriptomic analysis of thermally stressed Arabidopsis thaliana meiotic recombination mutants
Source: BMC Genomics. 2021 Mar 12;22:181. doi: 10.1186/s12864-021-07497-2 (PMC7953577; doi:10.1186/s12864-021-07497-2)
Supplement: Supplementary file 9 — Additional file 9 : Supplementary Data 2. Enriched GO terms from 278 up- and 384 down-regulated DEGs found in WT and mus81 after heat stress but not in msh4. [file 12864_2021_7497_MOESM9_ESM.xlsx]

## Sheet: 278_up_DEG_BP
Supplementary Data 2 Enriched GO terms from 278 up- and 384 down-regulated DEGs found in WT and mus81 after heat stress but not in msh4.
	ID	Description	GeneRatio	BgRatio	pvalue	p.adjust	qvalue	geneID	Count
GO:0009408	GO:0009408	response to heat	14/220	234/21845	1.18188e-07	9.44322e-05	9.09425e-05	AT3G12580/AT4G10250/AT4G12400/AT5G52640/AT5G02490/AT3G23990/AT2G26150/AT4G29520/AT4G26780/AT1G07400/AT4G29770/AT5G60970/AT1G21910/AT5G47550	14
GO:0006457	GO:0006457	protein folding	9/220	176/21845	7.67887e-05	0.0306771	0.0295434	AT3G12580/AT4G10250/AT5G52640/AT5G02490/AT3G23990/AT4G29520/AT3G07770/AT4G26780/AT1G07400	9
GO:0009636	GO:0009636	response to toxic substance	9/220	198/21845	0.000187624	0.0499704	0.0481238	AT4G10250/AT5G24660/AT2G26150/AT3G17790/AT3G49570/AT1G07400/AT5G17220/AT1G69930/AT3G49580	9

## Sheet: 278_up_DEG_MF
Supplementary Data 2 Enriched GO terms from 278 up- and 384 down-regulated DEGs found in WT and mus81 after heat stress but not in msh4.
	ID	Description	GeneRatio	BgRatio	pvalue	p.adjust	qvalue	geneID	Count
GO:0051082	GO:0051082	unfolded protein binding	8/204	115/21293	1.52312e-05	0.00411243	0.00405632	AT3G12580/AT4G10250/AT5G52640/AT5G02490/AT3G07770/AT3G28620/AT4G26780/AT1G07400	8

## Sheet: 384_down_DEG_BP
Supplementary Data 2 Enriched GO terms from 278 up- and 384 down-regulated DEGs found in WT and mus81 after heat stress but not in msh4.
	ID	Description	GeneRatio	BgRatio	pvalue	p.adjust	qvalue	geneID	Count
GO:0071456	GO:0071456	cellular response to hypoxia	18/281	238/21845	2.07821e-09	6.9176e-07	6.31524e-07	AT4G38470/AT5G58070/AT4G32480/AT4G27460/AT5G41080/AT1G19530/AT4G24230/AT1G26800/AT1G03610/AT5G64260/AT3G10020/AT5G65207/AT1G10140/AT3G07350/AT5G19120/AT3G30775/AT2G15890/AT1G15010	18
GO:0036294	GO:0036294	cellular response to decreased oxygen levels	18/281	240/21845	2.37446e-09	6.9176e-07	6.31524e-07	AT4G38470/AT5G58070/AT4G32480/AT4G27460/AT5G41080/AT1G19530/AT4G24230/AT1G26800/AT1G03610/AT5G64260/AT3G10020/AT5G65207/AT1G10140/AT3G07350/AT5G19120/AT3G30775/AT2G15890/AT1G15010	18
GO:0071453	GO:0071453	cellular response to oxygen levels	18/281	240/21845	2.37446e-09	6.9176e-07	6.31524e-07	AT4G38470/AT5G58070/AT4G32480/AT4G27460/AT5G41080/AT1G19530/AT4G24230/AT1G26800/AT1G03610/AT5G64260/AT3G10020/AT5G65207/AT1G10140/AT3G07350/AT5G19120/AT3G30775/AT2G15890/AT1G15010	18
GO:0001666	GO:0001666	response to hypoxia	18/281	264/21845	1.06461e-08	2.07561e-06	1.89488e-06	AT4G38470/AT5G58070/AT4G32480/AT4G27460/AT5G41080/AT1G19530/AT4G24230/AT1G26800/AT1G03610/AT5G64260/AT3G10020/AT5G65207/AT1G10140/AT3G07350/AT5G19120/AT3G30775/AT2G15890/AT1G15010	18
GO:0036293	GO:0036293	response to decreased oxygen levels	18/281	268/21845	1.34494e-08	2.07561e-06	1.89488e-06	AT4G38470/AT5G58070/AT4G32480/AT4G27460/AT5G41080/AT1G19530/AT4G24230/AT1G26800/AT1G03610/AT5G64260/AT3G10020/AT5G65207/AT1G10140/AT3G07350/AT5G19120/AT3G30775/AT2G15890/AT1G15010	18
GO:0070482	GO:0070482	response to oxygen levels	18/281	269/21845	1.42491e-08	2.07561e-06	1.89488e-06	AT4G38470/AT5G58070/AT4G32480/AT4G27460/AT5G41080/AT1G19530/AT4G24230/AT1G26800/AT1G03610/AT5G64260/AT3G10020/AT5G65207/AT1G10140/AT3G07350/AT5G19120/AT3G30775/AT2G15890/AT1G15010	18
GO:0009646	GO:0009646	response to absence of light	6/281	49/21845	3.77476e-05	0.00471305	0.00430266	AT3G48390/AT2G38230/AT4G24230/AT5G63190/AT2G37678/AT1G04400	6
GO:0009414	GO:0009414	response to water deprivation	15/281	385/21845	0.000151486	0.0163485	0.0149249	AT3G61890/AT5G58070/AT4G39090/AT2G37040/AT1G56600/AT3G50970/AT4G17870/AT5G25370/AT5G65730/AT4G27410/AT3G15500/AT2G05520/AT3G30775/AT1G04400/AT3G61430	15
GO:0009642	GO:0009642	response to light intensity	9/281	153/21845	0.000168348	0.0163485	0.0149249	AT3G48390/AT1G03600/AT5G58070/AT2G38230/AT4G24230/AT1G02340/AT5G63190/AT2G37678/AT1G04400	9
GO:0009415	GO:0009415	response to water	15/281	394/21845	0.000194561	0.0170047	0.0155239	AT3G61890/AT5G58070/AT4G39090/AT2G37040/AT1G56600/AT3G50970/AT4G17870/AT5G25370/AT5G65730/AT4G27410/AT3G15500/AT2G05520/AT3G30775/AT1G04400/AT3G61430	15
GO:0071482	GO:0071482	cellular response to light stimulus	7/281	106/21845	0.000445527	0.0353992	0.0323167	AT3G45780/AT1G03600/AT5G13730/AT1G10470/AT1G02340/AT2G37678/AT1G04400	7
GO:0071478	GO:0071478	cellular response to radiation	7/281	111/21845	0.000588084	0.0369343	0.0337182	AT3G45780/AT1G03600/AT5G13730/AT1G10470/AT1G02340/AT2G37678/AT1G04400	7
GO:0007623	GO:0007623	circadian rhythm	8/281	145/21845	0.000591625	0.0369343	0.0337182	AT3G45780/AT3G26740/AT3G48360/AT5G17300/AT5G28770/AT1G10470/AT5G25830/AT1G04400	8
GO:0048511	GO:0048511	rhythmic process	8/281	145/21845	0.000591625	0.0369343	0.0337182	AT3G45780/AT3G26740/AT3G48360/AT5G17300/AT5G28770/AT1G10470/AT5G25830/AT1G04400	8
