# Supplementary material for: Comparative transcriptomic analysis of thermally stressed Arabidopsis thaliana meiotic recombination mutants
Source: BMC Genomics. 2021 Mar 12;22:181. doi: 10.1186/s12864-021-07497-2 (PMC7953577; doi:10.1186/s12864-021-07497-2)
Supplement: Supplementary file 11 — Additional file 11 : Supplementary Data 4. Expression data from the 21 Arabidopsis HSF genes in WT, mus81 and msh4 at 20 °C and 28 °C. [file 12864_2021_7497_MOESM11_ESM.xlsx]

## Sheet: Sheet1
Supplementary Data 4 Expression data from the 21 Arabidopsis HSF genes in WT, mus81 and msh4 at 20°C and 28°C.
Name	ID	20col_2	20col_3	28col_1	28col_2	log2FoldChange	padj	20mus81_1	20mus81_2	28mus81_2	28mus81_4	log2FoldChange	padj	20msh4_2	20msh4_3	28msh4_1	28msh4_2	log2FoldChange	padj
AtA1b	At5g16820	12.0871	11.404	9.1423	9.56505	-0.333064	0.0608011	12.0982	11.2398	9.33016	9.68902	-0.297485	0.115676	7.16934	7.55398	11.2484	9.85514	0.462146	0.00860842
AtA1e	At3g02990	5.4795	5.11916	3.36276	3.85195	-0.527695	0.240425	5.11101	7.8413	3.37896	1.81923	-1.25731	0.00237118	2.8113	3.19479	3.03999	5.53734	0.446251	0.348143
AtA1d	At1g32330	13.261	16.3803	21.4434	22.9915	0.572319	0.000349795	15.9775	15.6639	19.7584	21.2037	0.357497	0.0397655	20.3796	18.1657	21.8991	21.99	0.125077	0.537258
AtA1a	At4g17750	30.1496	30.144	24.0715	24.2734	-0.20797	0.173713	25.7691	24.7297	30.2399	27.0593	0.0982064	0.600272	25.8569	23.1504	22.4368	27.6483	-0.141847	0.395595
AtA8	At1g67970	32.5595	33.3033	47.4139	48.5077	0.404556	0.000855805	36.0807	31.7447	47.3212	35.2221	0.320315	0.0120384	33.035	47.0264	41.3358	43.6114	0.161847	0.243401
AtA4a	At4g18880	2.76304	2.59369	2.24896	2.58371	-0.157943	0.772904	2.81307	4.04367	2.36917	1.54815	-0.8118	0.0688706	1.91131	1.1873	1.10282	1.87445	-0.129849	0.834373
AtA4c	At5g45710	17.2895	16.7304	16.1958	17.6037	-0.013133	0.949276	17.7694	18.7731	18.2559	16.9057	-0.0686329	0.738121	14.4575	12.954	14.5188	16.9125	0.138998	0.425678
AtA5	At4g13980	35.5259	28.5305	19.5755	20.8776	-0.670987	0.000452657	28.6395	34.4239	19.0476	20.0087	-0.690656	0.000382036	22.5919	18.5967	18.2774	18.8015	-0.210922	0.355711
AtB1	At4g36990	16.8932	15.7423	21.3303	17.597	0.252535	0.453428	13.9509	15.4874	27.6527	46.5352	1.3413	9.76e-07	17.2647	20.1425	19.059	20.6715	0.0281199	0.958088
AtB3	At2g41690	0.139921	0	0	0.05413	-1.36731	NA	0.107623	0.054695	0	0	-4.46462	NA	0	0	0	0	0	NA
AtB2a	At5g62020	6.16881	5.01703	14.0048	9.70589	1.08409	0.00152706	5.71866	9.54109	8.26683	7.92699	0.0857327	0.878031	5.46943	4.2252	3.6273	4.59814	-0.301159	0.480783
AtB2b	At4g11660	5.71167	5.83532	6.44864	4.66933	-0.0536011	0.898959	6.33462	5.6012	9.17	9.67637	0.656388	0.034631	6.35498	6.62067	5.606	3.70627	-0.528611	0.0952632
AtB4a	At1g46264	5.52718	7.3617	9.4239	6.07229	0.271359	0.45069	6.99282	9.35329	8.30963	7.34627	-0.0633471	0.899162	6.697	6.98775	9.53558	10.3634	0.480099	0.14884
AtA6a	At5g43840	0.306019	0.175785	0.041402	0.165165	-1.16573	0.59439	0.140464	0.191476	0	0.154516	-1.06123	0.673872	0.231651	0.110121	0.032335	0	-2.88733	0.19354
AtA6b	At3g22830	0.053366	0.212456	1.07355	1.23954	3.04041	0.06116	0.179203	0.55438	0.937001	0	0.284883	0.912539	0.209566	0.083207	0.234755	0.553228	1.32191	0.493292
AtA7a	At3g51910	0.378487	0.65493	0	0.070125	-3.83284	0.0243651	0.299778	1.80794	0.19764	0.091756	-2.74086	0.0929007	0.172276	0.074573	0	0.045427	-2.2493	0.264138
AtA7b	At3g63350	0.425881	0.509892	0.248292	0.146159	-1.24401	0.165288	0.735566	1.81412	0.533712	0.463514	-1.33638	0.117754	0.488854	0.317233	0.099535	0.146821	-1.8348	0.0466575
AtA9	At5g54070	0.324891	0.100141	0.259859	0.71037	1.1699	0.327435	0.240908	0.253308	0.456839	0.424472	0.83248	0.543783	0.194888	0.259899	0.12673	0.559147	0.462957	0.754769
AtA2	At2g26150	0.270925	0.1777	2.33688	1.21892	2.94726	9.14e-06	0.421888	0.14871	6.9077	3.55327	4.07318	1.56e-10	1.18816	1.23613	1.86999	0.898012	0.0795169	0.945451
AtA3	At5g03720	1.68923	1.8376	3.61032	3.52518	1.00523	0.00895121	1.91423	1.85078	3.26403	1.91386	0.393315	0.404921	1.74562	1.24624	1.87764	2.99404	0.605542	0.157353
AtC1	At3g24520	5.67555	0.847804	0.661478	1.39641	-1.6868	0.0915605	1.46923	2.74819	1.94017	0.426863	-0.853132	0.476106	0.696866	0.861742	0.579242	0.864293	-0.177773	0.907916
