# Supplementary material for: Comparative transcriptomic analysis of thermally stressed Arabidopsis thaliana meiotic recombination mutants
Source: BMC Genomics. 2021 Mar 12;22:181. doi: 10.1186/s12864-021-07497-2 (PMC7953577; doi:10.1186/s12864-021-07497-2)
Supplement: Supplementary file 12 — Additional file 12 : Supplementary Data 5. 51 novel transcripts described in this study. [file 12864_2021_7497_MOESM12_ESM.xlsx]

## Sheet: 51_anther_novo_TPM
Supplementary Data 5 51 novel transcripts described in this study.
Gene ID	Chr	Start	End	Strand	Length	Anther-specific?	Anther-preferential?	Within heterochromatin?	Has Poly-A motif?	>100aa ORF found?	20col_2	20col_3	28col_1	28col_2	20mus81_1	20mus81_2	28mus81_2	28mus81_4	20msh4_2	20msh4_3	28msh4_1	28msh4_2	Leaf_rep1	Leaf_rep2
MSTRG.321	Chr1	1025563	1026142	-	580	Yes			Yes		1.82497	2.66091	2.54499	1.18915	2.69556	3.6982	3.59138	3.08681	1.22309	2.12278	0.808964	0.649376	0.205346	0.383745
MSTRG.3254	Chr1	12382856	12383398	-	543	Yes		Yes	Yes		6.49151	5.59677	1.44692	1.93106	5.87845	4.89266	2.67776	1.81906	2.30683	1.52932	1.22008	2.92661	0	0.116549
MSTRG.3324	Chr1	12922221	12924990	-	2770	Yes		Yes	Yes		1.10107	1.52255	0.437983	2.1141	1.86257	1.10606	1.94264	0.741536	0.17367	2.10363	1.77893	1.13669	0	0
MSTRG.3326	Chr1	12923453	12924499	-	1047	Yes		Yes	Yes		1.71524	1.34626	1.35943	1.29646	2.73068	3.20198	2.2259	1.72172	0.334646	0.295252	0.879551	1.02124	0.506302	0.944805
MSTRG.6185	Chr1	28784658	28785264	+	607	Yes			Yes		6.56658	6.27834	4.90187	5.88534	7.58767	4.68268	7.43292	5.68421	5.55823	5.07843	2.10548	2.70079	0.366121	0.094067
MSTRG.6366	Chr1	29472023	29472169	.	147	Yes			Yes		0.752149	0.933054	2.62833	2.89484	1.27011	2.89188	2.87913	1.65043	1.29398	1.96591	1.72548	0.851538	0.142894	3.19089
MSTRG.6434	Chr1	29740244	29741304	-	1061	Yes			Yes		3.60656	1.23813	1.23296	1.44258	1.54541	3.62972	3.17666	1.44495	2.51979	2.45092	0.180067	0.139389	0.86301	1.39239
MSTRG.7788	Chr2	9256901	9261061	-	4161	Yes			Yes		4.00873	5.6199	8.56562	8.00652	6.27441	7.67379	8.41878	8.7306	6.00732	7.06899	7.44543	8.73533	1.34068	0.314316
MSTRG.9492	Chr2	16224321	16226064	-	1744	Yes			Yes		4.01039	1.68651	1.75427	2.17254	2.46999	3.28916	0.455386	1.27158	1.73622	2.13205	2.28143	0.988468	0.856796	2.24587
MSTRG.13649	Chr3	16314893	16315102	+	210	Yes		Yes	Yes		1.0455	3.57729	5.76114	5.6627	3.44214	1.9768	2.49438	4.59413	4.28081	2.0759	3.72743	6.69068	0.474366	0.585436
MSTRG.16271	Chr4	6666581	6669482	+	2902	Yes		Yes	Yes	Yes	4.72245	2.47627	2.42236	2.45255	2.75446	3.20657	2.84879	1.48582	1.7972	1.82965	1.96815	2.73142	0.789382	0.759879
MSTRG.18206	Chr4	14688467	14688904	-	438	Yes				Yes	6.80166	8.45027	3.87672	2.62936	5.98176	9.23392	6.755	5.6702	7.07628	8.05442	1.74976	1.57081	0.757838	2.19355
MSTRG.15850	Chr4	1487736	1488231	+	496	Yes			Yes		2.03366	2.48762	0.666804	1.04203	1.51309	1.38606	2.56501	3.25361	2.55052	2.93249	3.27309	1.54617	1.08475	0.437071
MSTRG.15884	Chr4	1875430	1876579	-	1150	Yes		Yes	Yes		7.79956	4.83557	3.76393	4.38919	6.45982	10.7968	4.93113	5.32065	2.67415	4.4495	5.98434	4.49027	1.5092	0.172808
MSTRG.21234	Chr5	7205029	7205161	.	133	Yes			Yes		2.94292	1.13842	0	0	0.43994	3.4392	0.310515	0	0	0	0.209972	0	0.488496	3.19089
MSTRG.21347	Chr5	7740396	7740574	-	179	Yes			Yes		0	0.725202	0.73763	1.51774	0.12481	0	2.01054	1.9426	1.08171	0	2.45983	1.84853	0.334306	2.16588
MSTRG.22062	Chr5	15026946	15027880	+	935	Yes		Yes	Yes		1.92361	2.26928	2.52422	2.32321	0.969884	2.67108	1.04797	2.85288	0.734013	1.20603	2.91923	2.80664	0	0
MSTRG.24149	Chr5	24261224	24261732	-	509	Yes			Yes		7.31612	8.69278	0.014284	0.058819	0.283079	0.11426	0.246293	0.081422	0.101685	0.105692	7.80293	9.46383	0	3.17798
MSTRG.24150	Chr5	24262160	24262458	-	299	Yes			Yes		11.4657	11.9173	0.067895	0.229124	0.160286	0.220907	0.326325	0.303437	0.117738	0.242739	13.1625	10.4902	0	4.11476
MSTRG.25014	ChrM	330331	330698	.	368	Yes					0	5.00956	0	0	0	7.40393	3.49203	0	5.44897	5.7524	0	0	0	0
MSTRG.1382	Chr1	4818257	4819759	+	1503				Yes	Yes	7.46666	7.00914	7.21015	7.74875	9.15224	8.81963	7.73581	5.30218	6.60424	6.39306	6.89887	7.08821	3.41746	4.61884
MSTRG.142	Chr1	471156	471622	.	467						2.35078	0	1.95112	1.39277	3.94731	0	5.38115	4.37615	2.63537	2.67298	1.92077	1.59405	48.8434	58.3325
MSTRG.1862	Chr1	6420127	6420323	+	197				Yes		0.11876	2.52197	1.61938	1.93801	2.49952	2.44074	1.92646	2.74905	2.954	1.35759	3.39811	3.62878	3.85314	2.4648
MSTRG.3071	Chr1	11453599	11455190	+	1592		Yes	Yes	Yes		46.8669	34.1441	22.9549	16.9974	36.0517	67.3329	33.923	19.2737	23.2674	23.6282	12.8754	14.6226	4.86618	2.74572
MSTRG.3079	Chr1	11476257	11478788	-	2532			Yes			1.22275	1.23418	0.916407	0.673924	0.85426	1.48225	1.6622	1.70307	1.44055	1.083	1.16673	1.27813	1.18675	3.22255
MSTRG.3116	Chr1	11670601	11670740	.	140			Yes			0.19518	0.333991	0.813091	1.95626	1.55209	0	1.24206	2.75506	1.93788	0.913961	3.46003	2.34409	4.0301	1.5567
MSTRG.3405	Chr1	16115557	16116095	-	539			Yes	Yes		0.646376	1.11248	2.0206	4.05475	1.99053	1.26507	0.689009	1.19576	1.22954	1.12289	3.99413	3.09631	2.2295	1.53151
MSTRG.6224	Chr1	28936564	28937187	-	624				Yes		8.53889	8.60102	5.4051	8.34249	8.8405	10.5066	10.8074	9.50478	6.6499	4.99788	2.67418	6.59654	8.78311	9.34282
MSTRG.6294	Chr1	29207813	29210201	-	2389				Yes		3.72836	6.14163	12.3414	13.6311	6.74748	4.59869	10.5028	12.1232	5.86848	7.1358	12.6314	14.1773	2.86565	3.69048
MSTRG.8903	Chr2	14162666	14165115	+	2450				Yes	Yes	92.564	101.092	76.3273	77.1329	82.8553	106.743	72.6508	61.4826	84.2866	73.9875	74.7775	71.3034	121.998	145.26
MSTRG.9522	Chr2	16339902	16340607	+	706				Yes	Yes	4.59677	3.12172	3.05366	3.00513	4.53306	3.67822	3.03559	3.5397	3.98627	4.0382	4.51734	3.04449	1.45926	4.25233
MSTRG.7123	Chr2	4415852	4416455	-	604			Yes	Yes		5.24328	6.74913	4.96545	5.58299	3.21314	3.94466	6.27611	4.47402	4.2283	0	6.07249	5.42483	2.5177	2.36939
MSTRG.13459	Chr3	11647219	11648077	+	859			Yes		Yes	3.55541	2.88733	3.94654	2.80861	3.86747	5.61331	3.74534	3.8907	2.46185	3.24787	5.96084	4.51215	4.66488	5.05825
MSTRG.13506	Chr3	14192868	14195916	+	3049			Yes		Yes	0.328598	0.280649	0.713746	0.567063	0.27767	0.441031	1.62221	2.93341	0.357784	0.304841	0.459513	0.412513	4.11224	4.16643
MSTRG.10762	Chr3	872201	873087	+	887				Yes		3.7171	7.72658	4.85844	5.25521	7.24787	6.71421	8.87686	6.80457	4.64589	3.06448	8.07915	9.56924	4.13163	1.78084
MSTRG.11640	Chr3	3867908	3868862	+	955				Yes		8.79317	9.74819	9.25052	9.15179	8.51861	8.58829	10.01	9.6279	10.9246	7.62263	8.06368	8.79232	3.43445	2.08606
MSTRG.13253	Chr3	10180666	10182067	-	1402				Yes		1.31738	2.11528	18.4272	16.7076	2.30525	0.801247	12.94	14.7926	3.72468	2.77293	17.5634	23.5397	1.40283	1.24461
MSTRG.13477	Chr3	12360824	12361442	-	619			Yes	Yes		2.43651	3.30322	3.94138	4.43384	3.58428	2.79146	3.32738	3.92919	3.80507	2.75655	4.49183	4.20673	1.37592	2.37538
MSTRG.13480	Chr3	12559370	12560052	-	683		Yes	Yes	Yes		118.531	111.314	144.46	135.704	106.761	137.161	151.685	150.733	115.501	107.815	119.529	123.885	35.325	34.5702
MSTRG.17046	Chr4	10093303	10095067	-	1765		Yes		Yes	Yes	32.9559	35.4663	29.6271	30.5373	31.3699	29.6914	30.1325	26.9068	34.5819	32.277	30.0939	30.4534	11.1008	8.34911
MSTRG.15668	Chr4	761619	762467	+	849		Yes		Yes		17.2846	12.5376	3.39949	1.71566	29.2023	32.4719	9.51926	7.34911	10.8432	8.83623	2.54753	2.35431	2.36899	1.04574
MSTRG.16292	Chr4	6777229	6777684	-	456		Yes		Yes		9.33488	10.1098	16.007	17.5657	12.5252	14.1999	15.2734	12.4478	15.9173	14.6084	16.907	12.2764	2.1964	2.15714
MSTRG.16899	Chr4	9497708	9498555	+	848				Yes		0.062381	0	0.512368	1.45551	0.139295	0	0.565394	0.961305	0	0.088511	1.46884	1.66797	1.69609	1.84026
MSTRG.21601	Chr5	8951192	8953371	-	2180				Yes	Yes	26.2233	31.1949	29.3753	34.1203	29.0015	25.0527	29.0165	29.0355	32.7058	29.1923	27.3836	25.5979	30.4311	24.6813
MSTRG.19641	Chr5	1341918	1342562	-	645				Yes		6.32177	8.40634	7.0394	5.94483	8.23295	8.22095	8.15609	2.85527	6.07567	6.41829	5.6441	6.25133	6.17301	4.04408
MSTRG.19643	Chr5	1342807	1343434	-	628				Yes		5.97789	4.2447	4.17574	6.29994	3.00673	4.71542	6.66864	3.77045	3.66507	2.68889	4.57988	4.97934	4.03508	3.59437
MSTRG.20508	Chr5	4545706	4547038	-	1333						5.98793	4.15431	4.75177	5.23479	6.70249	4.75509	8.03476	6.10957	4.64429	4.68707	4.55194	4.56476	2.49376	3.5994
MSTRG.21088	Chr5	6663635	6664403	-	769				Yes		4.33446	4.94726	6.24175	5.30115	6.69318	6.51536	5.58575	6.76993	5.81413	5.36626	7.64412	8.09149	4.18773	5.86717
MSTRG.23665	Chr5	22478238	22479525	+	1288				Yes		6.09676	6.1066	5.70784	7.37811	5.20603	6.01674	4.79602	5.84912	5.53063	6.22972	9.7615	10.6433	7.84112	5.26117
MSTRG.23847	Chr5	23211301	23211905	+	605				Yes		4.33734	3.41744	4.61942	3.33007	3.75911	2.7944	4.58934	3.12222	2.72458	1.88461	2.36718	1.63921	1.28158	2.04844
MSTRG.24967	ChrM	20934	21479	.	546				Yes		1.9189	3.92185	4.08142	2.38149	7.88149	7.06278	2.02404	4.32537	4.34434	4.33146	2.74194	4.8349	14.6017	11.0916
