# Supplementary material for: Comparative transcriptomic analysis of thermally stressed Arabidopsis thaliana meiotic recombination mutants
Source: BMC Genomics. 2021 Mar 12;22:181. doi: 10.1186/s12864-021-07497-2 (PMC7953577; doi:10.1186/s12864-021-07497-2)
Supplement: Supplementary file 13 — Additional file 13 : Supplementary Data 6. Potential Open Reading Frames (ORFs) of the 9 novel genes. [file 12864_2021_7497_MOESM13_ESM.txt]

## Supplementary Data 6 Potential Open Reading Frames (ORFs) of the 9 novel genes.
>MSTRG.13459.1.p1 GENE.MSTRG.13459.1~~MSTRG.13459.1.p1  ORF type:complete len:120 (+),score=55.98,SIN1|PF05422.13|0.0074 MSTRG.13459.1:81-440(+)
MLCPKFYELAPTLRKKKVFSRFRSETNQWLGKKDKKQKKAKNIYKKNTSLALSLSPPNPV
DFSSPSLSIPSSRSLALSAESSARHLLSSISDFQSSPNLQLSSTLISISDFQVLQVSSK*
>MSTRG.13506.1.p5 GENE.MSTRG.13506.1~~MSTRG.13506.1.p5  ORF type:complete len:110 (+),score=133.41 MSTRG.13506.1:2146-2475(+)
MGDENLSGSRNGRPEVEIVDRVREFVDQAEEWSRICRPGVEIVDRDREFVDQDGGSLDQD
DEWAMKIYRVRGMVDQGLKSSTRSETSSTGSEDSSTRTAGCPRKKNVAE*
>MSTRG.13506.1.p2 GENE.MSTRG.13506.1~~MSTRG.13506.1.p2  ORF type:complete len:195 (-),score=261.80,DUF1199|PF06712.12|33,DUF1199|PF06712.12|2.1e+03,DUF1199|PF06712.12|2.2e+02,DUF1199|PF06712.12|89,DUF1199|PF06712.12|12 MSTRG.13506.1:534-1118(-)
MKSRTWSTNPRTRSMKSRTWSTISTPGRQILGPGRRFLVLVDDSSDPIDFSRRFPLLVDK
SSDPVDEVSDLVDDFNPWSTNPRTLSTIPRPGRRFLGPDRFFSTISTPGRQILGPGKLFS
TIPSPDRRFLGTDFFPSTISSPGGGILDDYLLVLSFYNFLSLRTISHFYLPKHSLLFLFE
QVCLLTYSSHYAPS*
>MSTRG.13506.1.p1 GENE.MSTRG.13506.1~~MSTRG.13506.1.p1  ORF type:complete len:203 (+),score=251.09,RAG1_imp_bd|PF12560.9|3.5,RAG1_imp_bd|PF12560.9|60,Se-cys_synth_N|PF12390.9|12,Se-cys_synth_N|PF12390.9|18,HPD|PF05044.13|1,HPD|PF05044.13|9.1e+02 MSTRG.13506.1:1548-2156(+)
MVDENLSGSRNGRPGVEIVDQVRDFIDRVRGVVEGLSTRTRNRRPGPRICRPGVEIVDQV
RDFIDRVRGFVDQDDEWSMKIYRVRGMVDQGLKSSTRSETSSTVSEEWSRICRPGVEIVD
RDREFVDQDGGMLDQDDEWAMKIYRDRGMVDQKLESSTGSENSSTRTRSGRGFVDQELKS
STGSENSSTRTAEPSTRTMNGR*
>MSTRG.13506.1.p4 GENE.MSTRG.13506.1~~MSTRG.13506.1.p4  ORF type:complete len:113 (-),score=121.94,Claudin_3|PF06653.12|0.021,Maf1|PF09174.11|0.074,Ndc1_Nup|PF09531.11|0.061,ATG27|PF09451.11|0.45 MSTRG.13506.1:1173-1511(-)
MKSRTWSTISTPGRQILGPGRRFLVLVDKPSDPVNFSRRFQVQIDDSSDPIEKTTLWSFF
FFFFFFFFFFLFLFLLLILILIRARACGQNSRYTHPPLYSFIALFPLGTNIH*
>MSTRG.1382.1.p1 GENE.MSTRG.1382.1~~MSTRG.1382.1.p1  ORF type:3prime_partial len:371 (+),score=111.49,Q9XI81|99.444|0.0,XG_FTase|PF03254.14|2.9e-147 MSTRG.1382.1:392-1501(+)
MILFTYFFHFLAVGSKDSVKPRDRLLGGLLTADFDEDSCLSRYQSSLYRKPSPYRTSEYL
ISKLRNYEMLHKRCGPGTDAYKRATEKLGHDHENVGDSSDGECKYIVWVAVYGLGNRILT
LASVFLYALLTERIILVDQRKDISDLFCEPFPGTSWLLPLDFPLMGQIDSFNREYSHCYG
TMLKNHTINSTTIPSHLYLHLLHDYRDQDKMFFCQKDQSLVDKVPWLVVKSNLYFIPSLW
LNPSFQTELIKLFPQKDTVFYHLARYLFHPTNQVWGMVTRSYNAYLSRADEILGIQVRVF
SRQTKYFQHVMDQIVACTQREKLLPEFAAQEEAQVTNTSNPSKLKAVLVTSLNPEYSNNL
KKMYWEHPTT
>MSTRG.1382.2.p1 GENE.MSTRG.1382.2~~MSTRG.1382.2.p1  ORF type:3prime_partial len:411 (+),score=118.23,Q9XI81|100.000|0.0,XG_FTase|PF03254.14|3.3e-147 MSTRG.1382.2:59-1231(+)
MITIFSCLLLWSMLLLLSFSNIFKHQLLGATINVGSKDSVKPRDRLLGGLLTADFDEDSC
LSRYQSSLYRKPSPYRTSEYLISKLRNYEMLHKRCGPGTDAYKRATEKLGHDHENVGDSS
DGECKYIVWVAVYGLGNRILTLASVFLYALLTERIILVDQRKDISDLFCEPFPGTSWLLP
LDFPLMGQIDSFNREYSHCYGTMLKNHTINSTTIPSHLYLHLLHDYRDQDKMFFCQKDQS
LVDKVPWLVVKSNLYFIPSLWLNPSFQTELIKLFPQKDTVFYHLARYLFHPTNQVWGMVT
RSYNAYLSRADEILGIQVRVFSRQTKYFQHVMDQIVACTQREKLLPEFAAQEEAQVTNTS
NPSKLKAVLVTSLNPEYSNNLKKMYWEHPTT
>MSTRG.16271.1.p2 GENE.MSTRG.16271.1~~MSTRG.16271.1.p2  ORF type:complete len:152 (+),score=224.13,A0A2R8QPS5|44.538|9.48e-15,A0A2R8QPS5|44.643|2.97e-13,A0A2R8QPS5|47.059|4.62e-13,A0A2R8QPS5|43.590|4.80e-13,A0A2R8QPS5|45.794|3.30e-12,A0A2R8QPS5|44.248|3.00e-11,A0A2R8QPS5|38.938|3.17e-07,A0A2R8QPS5|39.450|1.28e-06,A0A2R8QPS5|44.578|1.41e-06,L_lactis_RepB_C|PF06430.13|4.4,L_lactis_RepB_C|PF06430.13|36,L_lactis_RepB_C|PF06430.13|2.1,L_lactis_RepB_C|PF06430.13|82,DUF373|PF04123.14|1.7 MSTRG.16271.1:1046-1501(+)
MSAHKARRVLDQPLPHPVSRTRKICIPKQNIAAFMHTSIHAYIHTCIHPYMHISIHAFMH
TSIHAYIHTCIHAYIHTCIHAYIHTCIHAYIHTSIHAYIHTSIHAYIHTFMHTSIHAYIH
AYIHTCIHSYIHTCIHSYIHSCIHMHIYLLS*
>MSTRG.17046.1.p1 GENE.MSTRG.17046.1~~MSTRG.17046.1.p1  ORF type:complete len:258 (+),score=96.39,Q8GWI5|100.000|0.0,TSC22|PF01166.19|2e+02,TSC22|PF01166.19|7.9,Mrx7|PF10906.9|5.2e+03,Mrx7|PF10906.9|0.54 MSTRG.17046.1:118-891(+)_Uncharacterized protein At4g1825
MVGEEETKKRVVTESLGWLTESSIMPKKHRAIEGVGPSSIMELKAQLYKSQEEAKQTKDF
TGSDAQYHRAKERIAAKDSFAAKNSGVESRNLKDKLEHKAVKDGAVSYAALEKKAQLYDK
LARGELSDEEGEEKYCVDFFRKGIQHEDPKPSSTYNSSISAPPEDFKQDGEDDGSLFSTK
FAGLGHAIGTADVGQHVRMVREVHEEVNQAREKATELKQRRQEQATNRREKLKQAYLRKQ
LEKLKAQQQQQEDEQKT*
>MSTRG.18206.1.p1 GENE.MSTRG.18206.1~~MSTRG.18206.1.p1  ORF type:5prime_partial len:133 (+),score=46.33 MSTRG.18206.1:3-401(+)
FTKSLSAAMSTRFGEIRFFFIVFLILLFVGASEATNRWRPEGIEDPRSPFYDGPINKNAK
SSYFGDLVKEKAKSAYYGYLHTKRLNIYGTDWLWRIDFLLFLLGLSFLHSHLFFRAFFCI
ASRCSARFSNYV*
>MSTRG.21601.1.p1 GENE.MSTRG.21601.1~~MSTRG.21601.1.p1  ORF type:complete len:297 (+),score=108.33,Q84MB5|100.000|0.0,Rhomboid|PF01694.23|5.2e-28,DUF1751|PF08551.11|0.0092,DUF2157|PF09925.10|5e+03,DUF2157|PF09925.10|2.6,Neurexophilin|PF06312.13|0.14 MSTRG.21601.1:49-891(+)
MSQLLHLHRLSLPQSSLRFRFPPLHRRRAASSPTNSTQPPLQFRPLTVSRSQITCRFSQS
DITPQFELDKAKDNRKPQKRANGIFWIILINLGIYLADHFFQVRGIKSLYLYHNFPAWYQ
FVTATFCHANWNHLSSNLFFLYIFGKLVEEEEGNFGLWLSYLFTGVGANLVSWLVLPRNA
VSVGASGAVFGLFAISVLVKMSWDWRKILEVLILGQFVIERVMEAAQASAGLSGTIYGGY
SLQTVNHIAHLSGALVGVVLVWLLSKFPSASMDQDVKKSS*
>MSTRG.8903.1.p1 GENE.MSTRG.8903.1~~MSTRG.8903.1.p1  ORF type:complete len:242 (+),score=95.30,O22793|100.000|2.01e-163,Inhibitor_I9|PF05922.17|0.029 MSTRG.8903.1:67-726(+)
MALPLSGTRHLTRALLSNVTLMAPPRIPSSVHYGGSRLGCSTRFFSIRCGANRSGSTYSP
LNSGSNFSDRPPTEMAPLFPGCDYEHWLIVMDKPGGEGATKQQMIDCYIQTLAKVVGSEE
EAKKRIYNVSCERYLGFGCEIDEETSTKLEGLPGVLFVLPDSYVDPENKDYGAELFVNGE
IVQRSPERQRRVEPQPQRAQDRPRYNDRTRYSRRRENTR*
>MSTRG.9522.1.p1 GENE.MSTRG.9522.1~~MSTRG.9522.1.p1  ORF type:5prime_partial len:100 (+),score=34.69 MSTRG.9522.1:3-302(+)
SISLDLSLDPQSHLHVLFVDSHLLFCLFTKSSFKASRTVTPIPPQEGEKTKDLPIPFSYM
QITIHAIDCFYSSLFIACICSCMDQVERALLKNRISYLF*
